# Supplementary material for: The record of Aplodontidae (Rodentia, Mammalia) in the Oligocene and Miocene of the Valley of Lakes (Central Mongolia) with some comments on the morphologic variability
Source: Paleobiodivers Paleoenviron. 2016 Nov 26;97(1):25–49. doi: 10.1007/s12549-016-0255-y (PMC5367699; doi:10.1007/s12549-016-0255-y)
Supplement: Supplementary file 1 — (XLS 67 kb) [file 12549_2016_255_MOESM1_ESM.xls]

## Sheet: Feuil1
						Measurements (mm)
lvl	Biozone	Species	Collection nb	lelt/right	Element	P3		DP4		P4		M1/2		M1		M2		M3		dp4			p4			m1/2			m1			m2			m3			remarks
						L	W	L	W	L	W	L	W	L	W	L	W	L	W	L	TrW	TaW	L	TrW	TaW	L	TrW	TaW	L	TrW	TaW	L	TrW	TaW	L	TrW	TaW
HL-A/1	A	Ninamys arboraptus	2015/0345/0001	right	Upper right M1/2							1.7	2.33
SHG-C/1	A	Ninamys arboraptus	2015/0346/0001	left	Lower left p4																		1.58	1.1	1.49
SHG-C/2	A	Ninamys arboraptus	2015/0347/0001	right	Upper right M3													1.53	1.74
TAT-C/3	A	Ninamys arboraptus	2015/0348/0001	left	Upper left M1/2							1.69	2.22
TAT-D/1	A	Ninamys kazimierzi	2015/0349/0001	right	Right mandible with p4-m3																														2.51	2.02	1.94
TAT-D/1	A	Ninamys kazimierzi	2015/0349/0001	right	Right mandible with p4-m3																					2.35	2.02	2.28				2.35	2.02	2.28
TAT-D/1	A	Ninamys kazimierzi	2015/0349/0001	right	Right mandible with p4-m3																					2.03	1.79	2.14	2.03	1.79	2.14
TAT-D/1	A	Ninamys kazimierzi	2015/0349/0001	right	Right mandible with p4-m3																		2.26	1.5	2.24
TAT-D/1	A	Prosciurus? mongoliensis	2015/0350/0001	left	Left mandible with m1-m3																					1.95	1.57	1.97	1.95	1.57	1.97
TAT-D/1	A	Prosciurus? mongoliensis	2015/0350/0001	left	Left mandible with m1-m3																					2.3	1.84	2.16				2.3	1.84	2.16
TAT-D/1	A	Prosciurus? mongoliensis	2015/0350/0001	left	Left mandible with m1-m3																														2.47	1.86	1.83
TAT-D/1	A	Promeniscomys cf. sinensis	2015/0351/0001	left	Frag. left Maxilla with P4-M2					1.77	1.95
TAT-D/1	A	Promeniscomys cf. sinensis	2015/0351/0001	left	Frag. left Maxilla with P4-M2							1.44	2.1	1.44	2.1
TAT-D/1	A	Promeniscomys cf. sinensis	2015/0351/0001	left	Frag. left Maxilla with P4-M2							1.57	2.2			1.57	2.2
TAT-D/1	A	Prosciurus? nov. sp.	2015/0352/0001	left	Left mandible with p4																		2.1	1.49	2.19
TGL-A/1	A	Ninamys kazimierzi	2015/0353/0001	left	Lower left m2																					2.2	1.72	2.02				2.2	1.72	2.02
TGR-A/13	A	Ninamys kazimierzi	2015/0354/0001	left	Upper left P4					2.15	2.64
TGR B/1	B	Ninamys arboraptus	2009/0138/0001	right	Lower right tooth row with m1-m3																					1.75	1.357	1.594	1.75	1.357	1.594
TGR B/1	B	Ninamys arboraptus	2009/0138/0001	right	Lower right tooth row with m1-m3																					1.92	1.485	1.734				1.92	1.485	1.734
TGR B/1	B	Ninamys arboraptus	2009/0138/0001	right	Lower right tooth row with m1-m3																														2.19	1.596	1.404
TGR B/1	B	Ninamys kazimierzi	2009/0137/0001	left	Left maxilla with P3-M2	1	1.3
TGR B/1	B	Ninamys kazimierzi	2009/0137/0001	left	Left maxilla with P3-M2					1.96	2.3
TGR B/1	B	Ninamys kazimierzi	2009/0137/0001	left	Left maxilla with P3-M2							1.56	2.26	1.56	2.26
TGR B/1	B	Ninamys kazimierzi	2009/0137/0001	left	Left maxilla with P3-M2							1.61	2.22			1.61	2.22
TGR B/1	B	Ninamys kazimierzi	2009/0137/0001	left	Left maxilla with P3-M2													1.71	2
DEL-B/7	B	Ninamys kazimierzi	2015/0355/0003	right	Upper right M3													1.81	2.02
DEL-B/7	B	Ninamys kazimierzi	2015/0355/0001	right	Frag. upper right M1/2							1.68																										broken
DEL-B/7	B	Ninamys kazimierzi	2015/0355/0004	right	Lower right dp4															1.88	1.23	1.58
DEL-B/7	B	Ninamys kazimierzi	2015/0355/0005	right	Lower right dp4															1.95	1.21	1.51
DEL-B/7	B	Ninamys kazimierzi	2015/0355/0006	left	Lower left m2																					2.24	1.53	1.84				2.24	1.53	1.84
DEL-B/7	B	Ninamys kazimierzi	2015/0355/0002	right	Upper right M1/2							1.93	2.53
DEL-B/8	B	Ninamys kazimierzi	2015/0356/0001	left	Frag. skull with P3-M3 and p4-m3	1.12	1.22
DEL-B/8	B	Ninamys kazimierzi	2015/0356/0001	left	Frag. skull with P3-M3 and p4-m3					2.1	2.34
DEL-B/8	B	Ninamys kazimierzi	2015/0356/0001	left	Frag. skull with P3-M3 and p4-m3							1.71	2.45	1.71	2.45
DEL-B/8	B	Ninamys kazimierzi	2015/0356/0001	left	Frag. skull with P3-M3 and p4-m3							1.81	2.45			1.81	2.45
DEL-B/8	B	Ninamys kazimierzi	2015/0356/0001	left	Frag. skull with P3-M3 and p4-m3													1.98	2.12
DEL-B/8	B	Ninamys kazimierzi	2015/0356/0001	right	Frag. skull with P3-M3 and p4-m3																														2.35	2.13	1.81
DEL-B/8	B	Ninamys kazimierzi	2015/0356/0001	right	Frag. skull with P3-M3 and p4-m3																					2.22	1.97	2.07				2.22	1.97	2.07
DEL-B/8	B	Ninamys kazimierzi	2015/0356/0001	right	Frag. skull with P3-M3 and p4-m3																					1.93	1.79	1.97	1.93	1.79	1.97
DEL-B/8	B	Ninamys kazimierzi	2015/0356/0001	right	Frag. skull with P3-M3 and p4-m3																		2.14	1.52	1.95
IKH-A/1-2	B	Ninamys arboraptus	2015/0357/0002	left	Lower left m1																					1.74	1.27	1.44	1.74	1.27	1.44
IKH-A/1-2	B	Ninamys arboraptus	2015/0357/0001	right	Lower right m1																					1.71	1.42	1.7	1.71	1.42	1.7
IKH-A/1-2	B	Ninamys arboraptus	2015/0357/0003	right	Lower right m1																					1.7	1.21	1.35	1.7	1.21	1.35
IKH-A/1-2	B	Ninamys arboraptus	2015/0357/0004	right	Lower right m1																					1.86	1.41	1.67	1.86	1.41	1.67
IKH-A/1-2	B	Ninamys arboraptus	2015/0357/0005	left	Frag. Lower left m1																																	not measurable
IKH-A/1-2	B	Ninamys kazimierzi	2015/0358/0001	right	Right mandible with p4-m3																														2.34	1.9	1.86
IKH-A/1-2	B	Ninamys kazimierzi	2015/0358/0001	right	Right mandible with p4-m3																					2.05	1.74	1.92	2.05	1.74	1.92
IKH-A/1-2	B	Ninamys kazimierzi	2015/0358/0001	right	Right mandible with p4-m3																					2.28	1.95	2.12				2.28	1.95	2.12
IKH-A/1-2	B	Ninamys kazimierzi	2015/0358/0001	right	Right mandible with p4-m3																		2.14	1.56	2.12
IKH-A/1-2	B	Promeniscomys cf. sinensis	2015/0359/0001	right	Frag. upper right P4																																	not measurable
TAT-C/7	B	Ninamys kazimierzi	2015/0360/0001	right	Lower right p4																		2.07	1.38	1.79
TAT-E/3	B	Promeniscomys cf. sinensis	2015/0361/0001	right	Upper right M1/2							1.52	2.05
TGL-A/11b	B	Ninamys arboraptus	2015/0362/0001	right	Lower right m3																														2.01	1.47	1.4
TGL-A/11b	B	Ninamys kazimierzi	2015/0363/0001	right	Lower right dp4															1.79	1.22	1.47
TGR-AB/21	B	Ninamys arboraptus	2015/0364/0001	right	Upper right DP4			1.74	1.82
TGR-AB/21	B	Ninamys arboraptus	2015/0364/0004	left	Upper left M3													1.6	1.81
TGR-AB/21	B	Ninamys arboraptus	2015/0364/0002	left	Upper left P4					1.88	2.02
TGR-AB/21	B	Ninamys arboraptus	2015/0364/0003	left	Upper left M1/2							1.58	2.29
TGR-AB/21	B	Ninamys kazimierzi	2015/0365/0001	left	Upper left M3													1.93	2.06
TGR-AB/21	B	Ninamys kazimierzi	2015/0365/0002	left	Frag. lower left m1																					2.07			2.07
TGR-AB/21	B	Ninamys kazimierzi	2015/0365/0004	right	Frag. lower right m3																																	not measurable
TGR-AB/21	B	Ninamys kazimierzi	2015/0365/0003	right	Lower right m1																					1.94	1.69	1.85	1.94	1.69	1.85
TGR-AB/21	B	Promeniscomys cf. sinensis	2015/0366/0001	left	Left mandible with p4-m3																		2.07	1.32	1.67
TGR-AB/21	B	Promeniscomys cf. sinensis	2015/0366/0001	left	Left mandible with p4-m3																					2.14	1.46	1.6	2.14	1.46	1.6
TGR-AB/21	B	Promeniscomys cf. sinensis	2015/0366/0001	left	Left mandible with p4-m3																					2.26	1.55	1.71				2.26	1.55	1.71
TGR-AB/21	B	Promeniscomys cf. sinensis	2015/0366/0001	left	Left mandible with p4-m3																														2.2	1.58	1.51
TGR-B/1	B	Ninamys arboraptus	2015/0367/0001	left	Upper left M3													1.58	1.74
TGR-B/1	B	Ninamys arboraptus	2015/0367/0003	right	Lower right m2																					2.11	1.52	1.71				2.11	1.52	1.71
TGR-B/1	B	Ninamys arboraptus	2015/0367/0002	left	Frag. lower left dp4?																																	not measurable
TGR-B/1	B	Promeniscomys cf. sinensis	2015/0368/0001	left	Frag. upper left M1/2																																	not measurable
UNCH-A/3	B	Ninamys arboraptus	2015/0369/0001	left	Upper left M1/2							1.6	2.16
UNCH-A/3	B	Ninamys kazimierzi	2015/0370/0001	left	Frag. left M1/2																																	not measurable
TGR-C/1	C	Ansomyinae indet.	2015/0373/0001	right	Right mandible with p4-m2																					2.35	1.87	1.97				2.35	1.87	1.97
TGR-C/1	C	Ansomyinae indet.	2015/0373/0001	right	Right mandible with p4-m2																					2.19	1.58	1.88	2.19	1.58	1.88
TGR-C/1	C	Ansomyinae indet.	2015/0373/0001	right	Right mandible with p4-m2																		2.26	1.52	2.14
TGR-C/1	C	Proansomys badamae sp. nov.	2015/0374/0001	right	Lower right p4																		2.19	1.4	1.91
TGR-C/1	C	Proansomys badamae sp. nov.	2015/0374/0002	right	Right mandible with p4-m3																		1.98	1.43	1.92
TGR-C/1	C	Proansomys badamae sp. nov.	2015/0374/0002	right	Right mandible with p4-m3																					1.88	1.49	1.86	1.88	1.49	1.86
TGR-C/1	C	Proansomys badamae sp. nov.	2015/0374/0002	right	Right mandible with p4-m3																					2.05	1.7	1.92				2.05	1.7	1.92
TGR-C/1	C	Proansomys badamae sp. nov.	2015/0374/0002	right	Right mandible with p4-m3																														2.03	1.6	1.5
TGR-C/2	C	Ansomyinae indet.	2015/0375/0001	left	Frag. left mandible with m2-m3																					2.36	1.84	2.05				2.36	1.84	2.05
TGR-C/2	C	Ansomyinae indet.	2015/0375/0001	left	Frag. left mandible with m2-m3																														2.4	1.77	1.67
TGR-C/2	C	Proansomys badamae sp. nov.	2015/0376/0002	right	Frag. upper right M3														2.12																			broken
TGR-C/2	C	Proansomys badamae sp. nov.	2015/0376/0001	right	Upper right M1/2							1.74	2.44
TGR-C/2	C	Proansomys badamae sp. nov.	2015/0376/0003	right	Frag. upper right M3?																																	not measurable
TGR-C/2	C	Proansomys badamae sp. nov.	2015/0376/0004	left	Lower left p4																		2	1.17	1.79
TGR-C/2	C	Proansomys badamae sp. nov.	2015/0376/0005	left	Lower left m1																					1.93	1.3	1.81	1.93	1.3	1.81
TGR-C/2	C	Proansomys badamae sp. nov.	2015/0376/0006	right	Frag. lower right m1/2																																	not measurable
TGW-A/1	C	Ninamys arboraptus	2015/0377/0001	left	Lower left m1																					1.64	1.35	1.57	1.64	1.35	1.57
TGW-A	C	Proansomys badamae sp. nov.	2015/0378/0001	right	Frag. right mandible with p4-m1																		2.05	1.51	2.14
TGW-A	C	Proansomys badamae sp. nov.	2015/0378/0001	right	Frag. right mandible with p4-m1																					2	1.7	2.09	2	1.7	2.09
TGW-A/2a	C	Proansomys badamae sp. nov.	2015/0379/0002	right	Upper right M1/2							1.7	2.53
TGW-A/2a	C	Proansomys badamae sp. nov.	2015/0379/0004	left	Frag. upper right M3																																	not measurable
TGW-A/2a	C	Proansomys badamae sp. nov.	2015/0379/0001	left	Frag. upper right DP4																																	not measurable
TGW-A/2a	C	Proansomys badamae sp. nov.	2015/0379/0006	right	Lower right m3																																	not measurable
TGW-A/2a	C	Proansomys badamae sp. nov.	2015/0379/0005	right	Lower right m2																					2.08	1.77	1.98				2.08	1.77	1.98
TGW-A/2a	C	Proansomys badamae sp. nov.	2015/0379/0003	right	Upper right M1/2							1.79	2.5
TGW-A/2b	C	Proansomys badamae sp. nov.	2015/0380/0001	left	Frag. upper left M1/2																																	not measurable
TGW-A/2b	C	Proansomys badamae sp. nov.	2015/0380/0002	left	Frag. upper left M1/2																																	not measurable
TGW-A/2b	C	Proansomys badamae sp. nov.	2015/0380/0003	left	Frag. upper left M1/2																																	not measurable
TGW-A/2b	C	Proansomys badamae sp. nov.	2015/0380/0004	left	Upper left M3													1.86	2.12
TGR-C/7	C	Proansomys badamae sp. nov.	2015/0381/0004	left	Upper left M1/2							1.57	2.39
TGR-C/7	C	Proansomys badamae sp. nov.	2015/0381/0002	left	Upper left M1/2							1.77	2.38
TGR-C/7	C	Proansomys badamae sp. nov.	2015/0381/0003	left	Upper left M1/2							1.72	2.45
TGR-C/7	C	Proansomys badamae sp. nov.	2015/0381/0006	left	Upper left M3													1.97	2.11
TGR-C/7	C	Proansomys badamae sp. nov.	2015/0381/0005	right	Upper right M1/2							1.67	2.43
TGR-C/7	C	Proansomys badamae sp. nov.	2015/0381/0001	right	Upper right P4					2.37	2.53
TGR-C/7	C	Proansomys badamae sp. nov.	2015/0381/0008	right	Lower right m3																														2.24	1.73	1.72
TGR-C/7	C	Proansomys badamae sp. nov.	2015/0381/0007	right	Lower right p4																		1.88	1.31	1.8
RHN-A/7	C1	Proansomys badamae sp. nov.	2015/0382/0001	left	Lower left p4																		1.98	1.49	2.02
TGW-A/5	C1	Proansomys badamae sp. nov.	2015/0383/0001	left	Upper left P4					2.22	2.44
RHN-A/12	D	Ansomys sp.1 (size A. orientalis)	2015/0384/0001	left	Upper left M1/2							1.31	1.86																									corroded tooth, measurement uncertain
UTO-A/5	D1/2	Ansomys sp.2	2015/0385/0001	right	Upper right M1/2							1.51	2.18
UTO-A/5	D1/2	Ansomys sp.2	2015/0385/0002	left	Frag. upper left M1/2																																	not measurable
UTO-A/5	D1/2	Ansomys sp.2	2015/0385/0003	left	Frag. lower left m1/2																																	fragment, not measurable
